# Supplementary material for: Visual-Tactile Speech Perception and the Autism Quotient
Source: Front Commun (Lausanne). Author manuscript; Available in PMC 2022 Jan 31. (PMC8802876; doi:10.3389/fcomm.2018.00061)
Supplement: output_GAMM.txt [file NIHMS1725297-supplement-output_GAMM_txt.txt]

[1] "Loess: Identification of viseme as 'pa' based on SOA adjusted to audio burst onset - by AQ score"
Hit <Return> to see next plot:
[1] "Histogram - AQ Scores"


Hit <Return> to see next plot:
[1] "Test set 1: Autism quotient scores as predictors of integration rates: Asynchronous conditions - based on burst onset"

Family: binomial
Link function: logit

Formula:
responsenumber ~ s(mSOA) + s(AQ_score) + s(trial_order) + ti(mSOA,
    AQ_score) + s(mSOA, subject, bs = "re") + s(AQ_score, subject,
    bs = "re") + s(trial_order, subject, bs = "fs", m = 1) +
    ti(mSOA, AQ_score, subject, bs = "fs", m = 1) + s(movie_name,
    bs = "re")

Parametric coefficients:
            Estimate Std. Error z value Pr(>|z|)
(Intercept)   0.4436     0.1680   2.641  0.00826 **
---
Signif. codes:  0 ‘***’ 0.001 ‘**’ 0.01 ‘*’ 0.05 ‘.’ 0.1 ‘ ’ 1

Approximate significance of smooth terms:
                                edf  Ref.df   Chi.sq  p-value
s(mSOA)                     4.63976   5.648  112.245  < 2e-16 ***
s(AQ_score)                 1.00055   1.001    0.317 0.574273
s(trial_order)              1.00011   1.000    2.913 0.087906 .
ti(mSOA,AQ_score)           3.23813   4.067   13.829 0.008849 **
s(mSOA,subject)             7.96093  48.000    9.695 0.000274 ***
s(AQ_score,subject)         0.01697  48.000    0.015  < 2e-16 ***
s(trial_order,subject)    186.68899 448.000 1046.597  < 2e-16 ***
ti(mSOA,AQ_score,subject)  57.89394 197.000  115.277 8.82e-07 ***
s(movie_name)               8.70436   9.000  254.644  < 2e-16 ***
---
Signif. codes:  0 ‘***’ 0.001 ‘**’ 0.01 ‘*’ 0.05 ‘.’ 0.1 ‘ ’ 1

R-sq.(adj) =  0.176   Deviance explained = 16.5%
-ML = 5522.1  Scale est. = 1         n = 9000
[1] "2 Compare to: Autism quotient scores as predictors of integration rates: Asynchronous conditions - including test of influence on the age of English acquisition. English age did not have a significant effect"

Family: binomial
Link function: logit

Formula:
responsenumber ~ s(mSOA) + s(AQ_score) + s(trial_order) + s(english_age) +
    ti(mSOA, AQ_score) + s(mSOA, subject, bs = "re") + s(AQ_score,
    subject, bs = "re") + s(english_age, subject, bs = "re") +
    s(trial_order, subject, bs = "fs", m = 1) + ti(mSOA, AQ_score,
    subject, bs = "fs", m = 1) + ti(AQ_score, trial_order) +
    s(movie_name, bs = "re")

Parametric coefficients:
            Estimate Std. Error z value Pr(>|z|)
(Intercept)   0.5074     0.1968   2.579  0.00992 **
---
Signif. codes:  0 ‘***’ 0.001 ‘**’ 0.01 ‘*’ 0.05 ‘.’ 0.1 ‘ ’ 1

Approximate significance of smooth terms:
                                edf  Ref.df   Chi.sq  p-value
s(mSOA)                     4.63170   5.639  113.240  < 2e-16 ***
s(AQ_score)                 1.00008   1.000    2.240 0.134472
s(trial_order)              1.00011   1.000    2.993 0.083641 .
s(english_age)              1.00002   1.000    1.393 0.237973
ti(mSOA,AQ_score)           2.71670   3.174   12.246 0.006586 **
s(mSOA,subject)             6.69639  48.000    7.892 0.000625 ***
s(AQ_score,subject)         0.01192  47.000    0.010 4.58e-06 ***
s(english_age,subject)     15.00412  18.000   76.698  < 2e-16 ***
s(trial_order,subject)    160.06544 447.000 4388.859 0.001143 **
ti(mSOA,AQ_score,subject)  59.50678 197.000  119.257 1.94e-07 ***
ti(AQ_score,trial_order)    1.95598   2.314    1.469 0.578844
s(movie_name)               8.69762   9.000  253.676  < 2e-16 ***
---
Signif. codes:  0 ‘***’ 0.001 ‘**’ 0.01 ‘*’ 0.05 ‘.’ 0.1 ‘ ’ 1

R-sq.(adj) =  0.175   Deviance explained = 16.4%
-ML = 5514.5  Scale est. = 1         n = 9000
[1] "Note that 3-way interactions did not converge."
[1] "2a Note - excluding non-native English participants did not change the fundamental results"

Family: binomial
Link function: logit

Formula:
responsenumber ~ s(mSOA) + s(AQ_score) + s(trial_order) + ti(mSOA,
    AQ_score) + s(mSOA, subject, bs = "re") + s(AQ_score, subject,
    bs = "re") + s(trial_order, subject, bs = "fs", m = 1) +
    ti(mSOA, AQ_score, subject, bs = "fs", m = 1) + s(movie_name,
    bs = "re")

Parametric coefficients:
            Estimate Std. Error z value Pr(>|z|)
(Intercept)   0.2483     0.1474   1.684   0.0922 .
---
Signif. codes:  0 ‘***’ 0.001 ‘**’ 0.01 ‘*’ 0.05 ‘.’ 0.1 ‘ ’ 1

Approximate significance of smooth terms:
                               edf  Ref.df  Chi.sq  p-value
s(mSOA)                    4.21793   5.174  70.225 1.68e-13 ***
s(AQ_score)                1.00011   1.000   3.239  0.07189 .
s(trial_order)             2.17653   2.643   8.925  0.01899 *
ti(mSOA,AQ_score)          3.08283   3.965   9.893  0.03919 *
s(mSOA,subject)           11.40911  29.000  22.219 3.16e-06 ***
s(AQ_score,subject)        0.00352  29.000   0.003 2.48e-11 ***
s(trial_order,subject)    62.44848 277.000 226.374  < 2e-16 ***
ti(mSOA,AQ_score,subject) 35.03250 123.000 100.026  0.00956 **
s(movie_name)              8.57818   9.000 183.574  < 2e-16 ***
---
Signif. codes:  0 ‘***’ 0.001 ‘**’ 0.01 ‘*’ 0.05 ‘.’ 0.1 ‘ ’ 1

R-sq.(adj) =  0.121   Deviance explained = 10.9%
-ML = 3598.2  Scale est. = 1         n = 5580
[1] "3 Compare to: Autism quotient scores as predictors of integration rates: Asynchronous conditions - inclusion of data for ba vs. pa."
test: responsenumber ~ s(mSOA) + s(AQ_score) + s(trial_order) + ti(mSOA,
    AQ_score) + s(mSOA, subject, bs = "re") + s(AQ_score, subject,
    bs = "re") + s(trial_order, subject, bs = "fs", m = 1) +
    ti(mSOA, AQ_score, subject, bs = "fs", m = 1) + s(movie_name,
    bs = "re")

testVS: responsenumber ~ s(mSOA) + s(AQ_score) + s(trial_order) + ti(mSOA,
    AQ_score) + visual_stim + s(mSOA, subject, bs = "re") + s(AQ_score,
    subject, bs = "re") + s(trial_order, subject, bs = "fs",
    m = 1) + ti(mSOA, AQ_score, subject, bs = "fs", m = 1) +
    s(movie_name, bs = "re")

Chi-square test of ML scores
-----
   Model    Score Edf Difference    Df p.value Sig.
1   test 5522.102  18
2 testVS 5522.053  19      0.048 1.000   0.756

AIC difference: -0.06, model test has lower AIC.

$method
[1] "ML"

$m1
$m1$Model
responsenumber ~ s(mSOA) + s(AQ_score) + s(trial_order) + ti(mSOA,
    AQ_score) + s(mSOA, subject, bs = "re") + s(AQ_score, subject,
    bs = "re") + s(trial_order, subject, bs = "fs", m = 1) +
    ti(mSOA, AQ_score, subject, bs = "fs", m = 1) + s(movie_name,
    bs = "re")

$m1$Score
      ML
5522.102

$m1$Df
[1] 18


$m2
$m2$Model
responsenumber ~ s(mSOA) + s(AQ_score) + s(trial_order) + ti(mSOA,
    AQ_score) + visual_stim + s(mSOA, subject, bs = "re") + s(AQ_score,
    subject, bs = "re") + s(trial_order, subject, bs = "fs",
    m = 1) + ti(mSOA, AQ_score, subject, bs = "fs", m = 1) +
    s(movie_name, bs = "re")

$m2$Score
      ML
5522.053

$m2$Df
[1] 19


$table
   Model    Score Edf Difference    Df p.value Sig.
1   test 5522.102  18
2 testVS 5522.053  19      0.048 1.000   0.756

$advice
[1] NA

$AIC
[1] "AIC difference: -0.06, model test has lower AIC.\n\n"

[1] "4 Compare to: Autism quotient scores as predictors of integration rates: Asynchronous conditions - no AQ data at all"
test: responsenumber ~ s(mSOA) + s(AQ_score) + s(trial_order) + ti(mSOA,
    AQ_score) + s(mSOA, subject, bs = "re") + s(AQ_score, subject,
    bs = "re") + s(trial_order, subject, bs = "fs", m = 1) +
    ti(mSOA, AQ_score, subject, bs = "fs", m = 1) + s(movie_name,
    bs = "re")

testNI: responsenumber ~ s(mSOA) + s(trial_order) + s(mSOA, subject,
    bs = "re") + s(trial_order, subject, bs = "fs", m = 1) +
    s(movie_name, bs = "re")

Chi-square test of ML scores
-----
   Model    Score Edf Difference    Df p.value Sig.
1 testNI 5534.813   9
2   test 5522.102  18     12.711 9.000   0.003  **

AIC difference: -7.17, model test has lower AIC.

$method
[1] "ML"

$m1
$m1$Model
responsenumber ~ s(mSOA) + s(AQ_score) + s(trial_order) + ti(mSOA,
    AQ_score) + s(mSOA, subject, bs = "re") + s(AQ_score, subject,
    bs = "re") + s(trial_order, subject, bs = "fs", m = 1) +
    ti(mSOA, AQ_score, subject, bs = "fs", m = 1) + s(movie_name,
    bs = "re")

$m1$Score
      ML
5522.102

$m1$Df
[1] 18


$m2
$m2$Model
responsenumber ~ s(mSOA) + s(trial_order) + s(mSOA, subject,
    bs = "re") + s(trial_order, subject, bs = "fs", m = 1) +
    s(movie_name, bs = "re")

$m2$Score
      ML
5534.813

$m2$Df
[1] 9


$table
   Model    Score Edf Difference    Df p.value Sig.
1 testNI 5534.813   9
2   test 5522.102  18     12.711 9.000   0.003  **

$advice
[1] NA

$AIC
[1] "AIC difference: -7.17, model test has lower AIC.\n\n"

[1] "5 Compare to: Autism quotient scores as predictors of integration rates: Asynchronous conditions - no AQ interaction"
test: responsenumber ~ s(mSOA) + s(AQ_score) + s(trial_order) + ti(mSOA,
    AQ_score) + s(mSOA, subject, bs = "re") + s(AQ_score, subject,
    bs = "re") + s(trial_order, subject, bs = "fs", m = 1) +
    ti(mSOA, AQ_score, subject, bs = "fs", m = 1) + s(movie_name,
    bs = "re")

testI: responsenumber ~ s(mSOA) + s(AQ_score) + s(trial_order) + s(mSOA,
    subject, bs = "re") + s(AQ_score, subject, bs = "re") + s(trial_order,
    subject, bs = "fs", m = 1) + s(movie_name, bs = "re")

Chi-square test of ML scores
-----
  Model    Score Edf Difference    Df   p.value Sig.
1 testI 5534.613  12
2  test 5522.102  18     12.511 6.000 3.381e-04  ***

AIC difference: -11.61, model test has lower AIC.

$method
[1] "ML"

$m1
$m1$Model
responsenumber ~ s(mSOA) + s(AQ_score) + s(trial_order) + ti(mSOA,
    AQ_score) + s(mSOA, subject, bs = "re") + s(AQ_score, subject,
    bs = "re") + s(trial_order, subject, bs = "fs", m = 1) +
    ti(mSOA, AQ_score, subject, bs = "fs", m = 1) + s(movie_name,
    bs = "re")

$m1$Score
      ML
5522.102

$m1$Df
[1] 18


$m2
$m2$Model
responsenumber ~ s(mSOA) + s(AQ_score) + s(trial_order) + s(mSOA,
    subject, bs = "re") + s(AQ_score, subject, bs = "re") + s(trial_order,
    subject, bs = "fs", m = 1) + s(movie_name, bs = "re")

$m2$Score
      ML
5534.613

$m2$Df
[1] 12


$table
  Model    Score Edf Difference    Df   p.value Sig.
1 testI 5534.613  12
2  test 5522.102  18     12.511 6.000 3.381e-04  ***

$advice
[1] NA

$AIC
[1] "AIC difference: -11.61, model test has lower AIC.\n\n"

[1] "6 Compare to: Autism quotient scores as predictors of integration rates: Asynchronous conditions - based on vowel onset"
test: responsenumber ~ s(mSOA) + s(AQ_score) + s(trial_order) + ti(mSOA,
    AQ_score) + s(mSOA, subject, bs = "re") + s(AQ_score, subject,
    bs = "re") + s(trial_order, subject, bs = "fs", m = 1) +
    ti(mSOA, AQ_score, subject, bs = "fs", m = 1) + s(movie_name,
    bs = "re")

testSOA: responsenumber ~ s(SOA, k = 9) + s(AQ_score) + s(trial_order) +
    ti(SOA, AQ_score) + s(SOA, subject, bs = "re") + s(AQ_score,
    subject, bs = "re") + s(trial_order, subject, bs = "fs",
    m = 1) + ti(SOA, AQ_score, subject, bs = "fs", m = 1) + s(movie_name,
    bs = "re")

Model test preferred: lower ML score (14.172), and equal df (0.000).
-----
    Model    Score Edf Difference    Df
1 testSOA 5536.274  18
2    test 5522.102  18     14.172 0.000

AIC difference: -28.40, model test has lower AIC.

$method
[1] "ML"

$m1
$m1$Model
responsenumber ~ s(mSOA) + s(AQ_score) + s(trial_order) + ti(mSOA,
    AQ_score) + s(mSOA, subject, bs = "re") + s(AQ_score, subject,
    bs = "re") + s(trial_order, subject, bs = "fs", m = 1) +
    ti(mSOA, AQ_score, subject, bs = "fs", m = 1) + s(movie_name,
    bs = "re")

$m1$Score
      ML
5522.102

$m1$Df
[1] 18


$m2
$m2$Model
responsenumber ~ s(SOA, k = 9) + s(AQ_score) + s(trial_order) +
    ti(SOA, AQ_score) + s(SOA, subject, bs = "re") + s(AQ_score,
    subject, bs = "re") + s(trial_order, subject, bs = "fs",
    m = 1) + ti(SOA, AQ_score, subject, bs = "fs", m = 1) + s(movie_name,
    bs = "re")

$m2$Score
      ML
5536.274

$m2$Df
[1] 18


$table
    Model    Score Edf Difference    Df p.value Sign.
1 testSOA 5536.274  18
2    test 5522.102  18     14.172 0.000    <NA>

$advice
[1] "\nModel test preferred: lower ML score (14.172), and equal df (0.000).\n-----\n"

$AIC
[1] "AIC difference: -28.40, model test has lower AIC.\n\n"

[1] "7 Plot autocorrelation function (ACF) residuals from the accepted test - summary"


Hit <Return> to see next plot:
[1] "8 Plot autocorrelation function (ACF) residuals from the accepted test - by participant"
Quantiles to be plotted:
          0%    2.040816%    4.081633%    6.122449%    8.163265%
-0.300055128 -0.220232079 -0.217010011 -0.188701782 -0.183744063
   10.20408%     12.2449%    14.28571%    16.32653%    18.36735%
-0.158683548 -0.146764096 -0.136926218 -0.124325164 -0.120310885
   20.40816%    22.44898%     24.4898%    26.53061%    28.57143%
-0.118151271 -0.114588323 -0.074977119 -0.068832464 -0.060511386
   30.61224%    32.65306%    34.69388%    36.73469%    38.77551%
-0.054767909 -0.031283957 -0.030646950 -0.026835653 -0.021336598
   40.81633%    42.85714%    44.89796%    46.93878%    48.97959%
-0.019765329 -0.011924082 -0.007274804 -0.002502869  0.002482877
   51.02041%    53.06122%    55.10204%    57.14286%    59.18367%
 0.007361716  0.008252899  0.024852084  0.029068236  0.032818538
   61.22449%    63.26531%    65.30612%    67.34694%    69.38776%
 0.044754957  0.047359929  0.064534350  0.101995637  0.119666495
   71.42857%    73.46939%     75.5102%    77.55102%    79.59184%
 0.120324668  0.122187081  0.130511267  0.131099920  0.141799615
   81.63265%    83.67347%    85.71429%     87.7551%    89.79592%
 0.145400932  0.164956078  0.169297823  0.169609778  0.205181656
   91.83673%    93.87755%    95.91837%    97.95918%         100%
 0.207134915  0.215401184  0.216560189  0.226274495  0.314628184
Hit <Return> to see next plot:
Hit <Return> to see next plot:
[1] "9 Graph used in the paper - smoother than the ideal test, but allows for overlay of standard errors"

Family: binomial
Link function: logit

Formula:
responsenumber ~ te(mSOA, AQ_score) + s(trial_order, subject,
    bs = "fs", m = 1) + s(movie_name, bs = "re")

Parametric coefficients:
            Estimate Std. Error z value Pr(>|z|)
(Intercept)   0.4309     0.1645    2.62   0.0088 **
---
Signif. codes:  0 ‘***’ 0.001 ‘**’ 0.01 ‘*’ 0.05 ‘.’ 0.1 ‘ ’ 1

Approximate significance of smooth terms:
                           edf Ref.df Chi.sq p-value
te(mSOA,AQ_score)        9.581  11.54  201.1  <2e-16 ***
s(trial_order,subject) 183.012 448.00 1040.4  <2e-16 ***
s(movie_name)            8.705   9.00  252.4  <2e-16 ***
---
Signif. codes:  0 ‘***’ 0.001 ‘**’ 0.01 ‘*’ 0.05 ‘.’ 0.1 ‘ ’ 1

R-sq.(adj) =  0.161   Deviance explained = 14.8%
fREML =  12716  Scale est. = 1         n = 9000
