# Supplementary material for: Visual-Tactile Speech Perception and the Autism Quotient
Source: Front Commun (Lausanne). Author manuscript; Available in PMC 2022 Jan 31. (PMC8802876; doi:10.3389/fcomm.2018.00061)
Supplement: SOA_models_GAMM_AQ.R [file NIHMS1725297-supplement-SOA_models_GAMM_AQ_R.r]

library(mgcv)
library(itsadug)
library(RColorBrewer)

VT = read.csv("all_participants_AQ_summary.csv")
VT$prac_response <- NULL

# encoding for right or left-hand "pa" - z was "pa" for participants > 32, and it was
# "ba for participants less than or equal to 32"
VT$response[VT$trial_response == "z" & VT$participant > 32] = "pa"
VT$response[VT$trial_response == "slash" & VT$participant > 32] = "ba"
VT$response[VT$trial_response == "z" & VT$participant <= 32] = "ba"
VT$response[VT$trial_response == "slash" & VT$participant <= 32] = "pa"
VT$responsenumber[VT$response == "pa"] = 1
VT$responsenumber[VT$response == "ba"] = 0

# remove all of the control data - that data does not have an SOA entry as
# there was no air puff
VT_ALL <- VT
VT <- subset(VT,!is.na(VT$SOA))

# Make sure the software knows SOA is a number
VT$SOA <- as.numeric(as.character(VT$SOA))


# this gives a stop release burst aligned SOA instead of a vowel onset aligned SOA
VT$mSOA <- VT$SOA
VT$mSOA[VT$movie_name=="ba1"] = VT$mSOA[VT$movie_name=="ba1"] - (801-671) #+ 100
VT$mSOA[VT$movie_name=="ba2"] = VT$mSOA[VT$movie_name=="ba2"] - (935-808) #+ 100
VT$mSOA[VT$movie_name=="ba3"] = VT$mSOA[VT$movie_name=="ba3"] - (1035-881) #+ 100
VT$mSOA[VT$movie_name=="ba4"] = VT$mSOA[VT$movie_name=="ba4"] - (534-378) #+ 100
VT$mSOA[VT$movie_name=="ba5"] = VT$mSOA[VT$movie_name=="ba5"] - (534-401) #+ 100
VT$mSOA[VT$movie_name=="pa1"] = VT$mSOA[VT$movie_name=="pa1"] - (801-753) #+ 100
VT$mSOA[VT$movie_name=="pa2"] = VT$mSOA[VT$movie_name=="pa2"] - (634-570) #+ 100
VT$mSOA[VT$movie_name=="pa3"] = VT$mSOA[VT$movie_name=="pa3"] - (868-808) #+ 100
VT$mSOA[VT$movie_name=="pa4"] = VT$mSOA[VT$movie_name=="pa4"] - (935-868) #+ 100
VT$mSOA[VT$movie_name=="pa5"] = VT$mSOA[VT$movie_name=="pa5"] - (768-720) #+ 100

VT$mSOA = VT$mSOA + 100

# This deletes all the practice entries and all control entries
VT=na.omit(VT)

# If you want to replicate the robusticity tests mentioned in this paper, there were three of them


# 1 - exclude participant 11, 43, and 44 as they come from languages without native English /pa/ /ba/ distinction

# VT <- subset(VT, VT$participant != 11 & VT$participant != 43 & VT$participant != 44)

# 2 - Get rid of all L2 data

#VT = subset(VT,VT$english_age == 0)

# 3 - omit all cases where AQ > 25 (2 participants)

#VT = subset(VT,VT$AQ <= 25)


# this factorized participant, making the statistics work.
VT$subject = factor(VT$participant)

par(ask=T)

print("Raw scores: Identification of viseme as 'pa' based on SOA adjusted to audio burst onset - by participant")

for (i in unique(VT$subject))
{
	hold = subset(VT, VT$subject == i)
	holdSummary = aggregate(responsenumber ~ SOA, FUN=mean,data=hold)
	plot(holdSummary, type="l",main=i)
	line(holdSummary)
}

print("Loess: Identification of viseme as 'pa' based on SOA adjusted to audio burst onset - by participant")

maxi = 55
mini = 1
spani = maxi-mini

holdSummary = aggregate(responsenumber ~ participant * mSOA,data=VT,FUN=mean)
for(i in (sort(unique(holdSummary$participant))))
	{
	plot(c(-400,400), c(0,100),xlab="air puff alignment to audio release onset",
		ylab="% answers = 'pa'",main=i,type="n")
	hold = subset(holdSummary, holdSummary$participant == i)
	AQSummary = aggregate(responsenumber ~ mSOA, data=hold, FUN=mean)

	lo <- loess(AQSummary$responsenumber*100~AQSummary$mSOA)
	lines(seq(min(VT$mSOA), max(VT$mSOA), length.out = 81),predict(lo),
		col=rgb(0,0,0,255 -(220*((i-mini)/spani)),"red0",255), lwd=2)
}


print("Loess: Identification of viseme as 'pa' based on SOA adjusted to audio burst onset - by AQ score")

maxi = max(VT$AQ_score)
mini = min(VT$AQ_score)
spani = maxi-mini
holdSummary = aggregate(responsenumber ~ AQ_score * mSOA,data=VT,FUN=mean)
spectralColor = colorRampPalette(brewer.pal(9, "Blues")[3:9])(17)
plot(c(-370,470), c(-50,50),xlab="air puff alignment to audio release onset",
	ylab="% deviation from mean of answers = 'pa'",type="n")
legend("topright",legend=sort(unique(VT$AQ_score)), col=spectralColor, lty=1, lwd = 2,
title="AQ")
j = 8
k = 0
for(i in sort(unique(VT$AQ_score)))
	{
		k = k + 1
		hold = subset(holdSummary, holdSummary$AQ_score >j & holdSummary$AQ_score <= i)
		AQSummary = aggregate(responsenumber ~ mSOA, data=hold, FUN=mean)
		lo <- loess(AQSummary$responsenumber*100~AQSummary$mSOA)

		lines(seq(min(VT$mSOA), max(VT$mSOA), length.out = 81),predict(lo)-mean(predict(lo)),
			col=spectralColor[k], lwd=2)
		j = i
	}
quartz.save("loess_AQ.pdf",type="pdf")

print("Histogram - AQ Scores")
hc = colorRampPalette(brewer.pal(9, "Blues")[3:9])(17)
h = hc[1]
holdColor = c(hc[1:4],h,hc[5:8],h,hc[9:15],h,h,h,hc[16],h,h,h,hc[17])

hist(sort(VT$AQ),breaks=seq(min(VT$AQ)-1,max(VT$AQ)+1,1),
col= holdColor, xaxt="n", yaxt = "n", xlab="Autism Quotient",main="Participants per Autism Quotient score")
axis(2,at=seq(0,180*5,by=180),labels=seq(0,5,by=1))
axis(1, at=c(8:34),labels=F)
mtext(c(c(9:33),""),1,at=seq(8.5,33.5,1),line=rep(c(1,2),12))

quartz.save("hist_AQ.pdf",type="pdf")


print("Test set 1: Autism quotient scores as predictors of integration rates: Asynchronous conditions - based on burst onset")

test = gam(responsenumber ~ s(mSOA) + s(AQ_score) + s(trial_order) +
	ti(mSOA, AQ_score) + s(mSOA, subject, bs="re") +
	s(AQ_score, subject,bs="re") + s(trial_order, subject, bs="fs", m=1) +
	ti(mSOA, AQ_score, subject, bs="fs", m=1)  + s(movie_name, bs="re"),
	family = binomial, data = VT,method="ML")

print(summary(test))


print("2 Compare to: Autism quotient scores as predictors of integration rates: Asynchronous conditions - including test of influence on the age of English acquisition. English age did not have a significant effect")

test0 = gam(responsenumber ~ s(mSOA) + s(AQ_score) + s(trial_order) +
	s(english_age) + ti(mSOA, AQ_score) +
	s(mSOA, subject, bs="re") +
	s(AQ_score, subject,bs="re") + s(english_age, subject, bs="re") +
	s(trial_order, subject, bs="fs", m=1) +
	ti(mSOA, AQ_score, subject, bs="fs", m=1) +
	ti(AQ_score, trial_order) + s(movie_name, bs="re"),
	family = binomial, data = VT,method="ML")

print(summary(test0))

print("Note that 3-way interactions did not converge.")

print("2a Note - excluding non-native English participants did not change the fundamental results")

VT0 = subset(VT,VT$english_age == 0)

testVT0 = gam(responsenumber ~ s(mSOA) + s(AQ_score) + s(trial_order) +
	ti(mSOA, AQ_score) + s(mSOA, subject, bs="re") +
	s(AQ_score, subject,bs="re") + s(trial_order, subject, bs="fs", m=1) +
	ti(mSOA, AQ_score, subject, bs="fs", m=1)  + s(movie_name, bs="re"),
	family = binomial, data = VT0,method="ML")

print(summary(testVT0))

print("3 Compare to: Autism quotient scores as predictors of integration rates: Asynchronous conditions - inclusion of data for ba vs. pa.")

testVS = gam(responsenumber ~ s(mSOA) + s(AQ_score) + s(trial_order) +
	ti(mSOA, AQ_score) + visual_stim + s(mSOA, subject, bs="re") +
	s(AQ_score, subject,bs="re") + s(trial_order, subject, bs="fs", m=1) +
	ti(mSOA, AQ_score, subject, bs="fs", m=1)  + s(movie_name, bs="re"),
	family = binomial, data = VT,method="ML")

print(compareML(test,testVS))

print("4 Compare to: Autism quotient scores as predictors of integration rates: Asynchronous conditions - no AQ data at all")

testNI = gam(responsenumber ~ s(mSOA) + s(trial_order) +
s(mSOA, subject, bs="re") + s(trial_order, subject, bs="fs", m=1) +
s(movie_name, bs="re"), family = binomial, data = VT,method="ML")

print(compareML(test,testNI))

print("5 Compare to: Autism quotient scores as predictors of integration rates: Asynchronous conditions - no AQ interaction")

testI = gam(responsenumber ~ s(mSOA) + s(AQ_score) + s(trial_order) +
	s(mSOA, subject, bs="re") + s(AQ_score, subject,bs="re") +
	s(trial_order, subject, bs="fs", m=1) +
	s(movie_name, bs="re"), family = binomial, data = VT,method="ML")

print(compareML(test,testI))

print("6 Compare to: Autism quotient scores as predictors of integration rates: Asynchronous conditions - based on air flow ending aligned to vowel onset")

testSOA = gam(responsenumber ~ s(SOA,k=9) + s(AQ_score) + s(trial_order) +
	ti(SOA, AQ_score) + s(SOA, subject, bs="re") + s(AQ_score, subject,bs="re") +
	s(trial_order, subject, bs="fs", m=1) + ti(SOA, AQ_score, subject, bs="fs", m=1) +
	s(movie_name, bs="re"), family = binomial, data = VT,method="ML")

print(compareML(test,testSOA))

print("7 Plot autocorrelation function (ACF) residuals from the accepted test - summary")

acf_resid(test)

print("8 Plot autocorrelation function (ACF) residuals from the accepted test - by participant")

acf_n_plots(resid(test),split_by=list(sort(VT$subject)),n=50,mfrow=(c(5,6)))

vis.gam(test,view=c("mSOA","AQ_score"),plot.type="contour",color="terrain")

print("9 Graph used in the paper - smoother than the ideal test, but allows for overlay of standard errors")

testHoldSE_no_RE = bam(responsenumber ~ te(mSOA, AQ_score)
+ s(trial_order, subject, bs="fs", m=1) + s(movie_name, bs="re"), family = binomial, data = VT)

print(summary(testHoldSE_no_RE))

vis.gam(testHoldSE_no_RE,view=c("mSOA","AQ_score"),plot.type="contour",color="terrain")

# VERY careful hand-checking shows that the zlim = c(-0.753,1.15), which is why this graph was
# produced using these value ranges.

gradientLegend(valRange=c(-0.753,1.15),pos=.5, side=3,color="terrain")

plot(testHoldSE_no_RE)
